# Supplementary material for: Statistical association of complete PYHIN gene family loss with flight and inverted roosting in bats
Source: Front Immunol. 2026 May 28;17:1791604. doi: 10.3389/fimmu.2026.1791604 (PMC13253634; doi:10.3389/fimmu.2026.1791604)
Supplement: Supplementary file 2 [file Table1.xlsx]

## Sheet: Sheet1
Species	SPTA1	MNDA	PYHIN1	POP3	IFI16	AIM2	CADM3
EUARCHONTOGLIRES
PRIMATES
Homo sapiens	NP_003117.2	NP_002423.1	NP_689714.2	NP_001306939.1	NP_001363516.1	NP_004824.1	NP_001120645.1
Aotus nancymaae	XP_064226813.1	XP_012305161.2	XP_012305157.2		XP_064226720.1	XP_012305153.2	XP_012305151.1
Callithrix jacchus	XP_035135378.2	XP_054103528.1	XP_008982931.3	XP_035136217.2	XP_008982935.1	XP_035136238.1	XP_002760200.1
Carlito syrichta	XP_008072744.1	XP_008062740.1			XP_008062747.1	XP_021571471.1	XP_008062743.1
Cebus imitator	XP_017359180.2	XP_017359178.1	XP_037585564.1	XP_037585589.1	XP_017359172.1	XP_037585561.1	XP_017359164.1
Cercocebus atys	XP_011948671.1	XP_011948685.1	XP_011948686.1		XP_011948693.1	XP_011948702.1	XP_011948699.1
Chlorocebus sabaeus	XP_007974801.2	XP_007974787.1	XP_007974781.2	XP_037853640.1	XP_007974780.2	XP_007974775.1	XP_007974778.1
Colobus angolensis palliatus	XP_011812552.1	XP_011812557.1	XP_011812560.1		XP_011812558.1	XP_011812564.1	XP_011812565.1
Gorilla gorilla gorilla	XP_004027097.5	XP_004027102.1	XP_018880597.3	XP_055219155.1	XP_018880622.4	XP_030868358.3	XP_030868360.1
Hylobates moloch	XP_032007788.1	XP_032009949.1	XP_032009946.1	XP_032007424.1	XP_032009943.1	XP_032009940.1	XP_032009936.1
Lemur catta	XP_045402991.1	XP_045402337.1	XP_045402993.1		XP_045402999.1	XP_045402339.1	XP_045403006.1
Macaca fascicularis	XP_065400118.1	XP_015307667.1	XP_005541377.2	XP_045241093.2	XP_005541376.2	XP_005541374.2	XP_045255415.1
Macaca mulatta	XP_001117115.2	XP_001117129.2	XP_014968203.2	XP_028683072.1	NP_001248590.1	XP_001117183.3	XP_014968217.1
Macaca nemestrina	XP_011768306.1	XP_011768295.1	XP_011768281.1	XP_024653828.1	XP_011768309.1	XP_011768313.1	XP_011768310.1
Macaca thibetana thibetana	XP_050635932.1	XP_050614067.1	XP_050613826.1	XP_050645023.1	XP_050613781.1	XP_050614336.1	XP_050614028.1
Mandrillus leucophaeus	XP_011827448.1	XP_011840153.1	XP_011834026.1		XP_011834012.1	XP_011834069.1	XP_011834080.1
Microcebus murinus	XP_012627594.1	XP_012607828.1	XP_012607835.1		XP_012607811.1	XP_012607819.1	XP_012607824.1
Nomascus leucogenys	XP_003258719.2	XP_003258723.2	XP_030680014.1	XP_030680013.1	XP_003258725.1	XP_003258726.2	XP_030680007.1
Nycticebus coucang	XP_053463926.1		XP_053462699.1		XP_053461354.1	XP_053461945.1	XP_053461943.1
Otolemur garnettii	XP_003795429.1				XP_023372191.1	XP_003795264.2	XP_003795263.1
Pan paniscus	XP_063455007.1	XP_003821032.3	XP_054968832.1	XP_008972710.1	XP_008972711.3	XP_003821026.2	XP_003821025.1
Pan troglodytes	XP_009433401.4	XP_525225.4	XP_525227.6	XP_054543374.1	XP_009433469.1	XP_513914.2	XP_001170513.1
Papio anubis	XP_003892923.3	XP_031510145.1	XP_021781085.2	XP_031510161.1	XP_003892929.2	XP_003892932.1	XP_003892934.1
Piliocolobus tephrosceles	XP_026312834.1	XP_023069935.2	XP_023070130.2	XP_023070132.2	XP_023069942.2	XP_023069945.1	XP_023069953.1
Pongo abelii	XP_024110798.2	XP_002810008.3	XP_054383266.2	XP_024103813.2	NP_001125164.1	XP_002810005.1	XP_002810002.1
Pongo pygmaeus	XP_054353306.1	XP_054351133.1	XP_054349508.1	XP_054335433.1	XP_054336813.1	XP_054347879.1	XP_054347829.1
Propithecus coquereli	XP_012514907.1	XP_012514899.1	XP_012514898.1			XP_012517304.1	XP_012517374.1
Rhinopithecus bieti	XP_017731019.1	XP_017731017.1	XP_017731013.1	XP_017731024.1	XP_017731011.1	XP_017731009.1	XP_017731004.1
Rhinopithecus roxellana	XP_010355038.2	XP_010355042.2	XP_030792969.1	XP_030790787.1	XP_010355044.1	XP_010355045.2	XP_010355046.2
Saimiri boliviensis	XP_003938084.3		XP_039316012.1	XP_039316145.1	XP_039316010.1	XP_039316146.1	XP_003937948.1
Sapajus apella	XP_032116644.1	XP_032116649.1	XP_032116652.1	XP_032116708.1		XP_032116657.1	XP_032116664.1
Symphalangus syndactylus	XP_063481019.1	XP_063483020.1	XP_063483018.1	XP_063483027.1	XP_063483013.1	XP_063483022.1	XP_063481021.1
Theropithecus gelada	XP_025252937.1	XP_025252821.1	XP_025239233.1	XP_025235477.1	XP_025239221.1	XP_025257979.1	XP_025246978.1
Trachypithecus francoisi	XP_033052974.1	XP_033051394.1	XP_033052770.1	XP_033051219.1	XP_033052769.1	XP_033054864.1	XP_033054857.1
RODENTIA
Acomys russatus	XP_051004325.1	XP_051003851.1	XP_051004320.1			XP_051003883.1	XP_051003847.1
Apodemus sylvaticus	XP_052057186.1		XP_052056424.1		XP_052056407.1	XP_052056430.1	XP_052056379.1
Arvicanthis niloticus	XP_034376138.1					XP_034376661.1	XP_034375931.1
Arvicola amphibius	XP_038205508.1	XP_038205763.1	XP_038205026.1			XP_038205027.1	XP_038205529.1
Cavia porcellus	XP_063109544.1				XP_063109549.1	XP_013004633.2	XP_003466592.1
Chinchilla lanigera	XP_013377731.1		XP_013377917.1		XP_013377910.1	XP_013377912.1	XP_005400218.1
Chionomys nivalis	XP_057625911.1		XP_057626148.1		XP_057625922.1	XP_057626272.1	XP_057626116.1
Cricetulus griseus	XP_035301559.1		XP_035301637.1			EGV93426.1	XP_027274732.1
Dipodomys ordii	XP_012885962.1		XP_012885956.1		XP_012886096.1	XP_012885955.1	XP_012886158.1
Dipodomys spectabilis	XP_042537874.1		XP_042537733.1			XP_042537898.1	XP_042538257.1
Fukomys damarensis	XP_033621593.1		KFO21911.1				XP_010606385.2
Grammomys surdaster	XP_028611070.1	XP_028639812.1			XP_028640464.1	XP_028640467.1	XP_028640470.1
Heterocephalus glaber	XP_012933010.1		XP_021095236.1				XP_004858817.1
Ictidomys tridecemlineatus	XP_005339457.1					XP_005339478.1	XP_005339450.1
Jaculus jaculus	XP_004671146.2	XP_044998417.1				XP_044987861.1	XP_004671151.1
Marmota flaviventris	XP_027806592.1		XP_027806566.1			XP_027806556.1	XP_027806589.1
Marmota marmota marmota	XP_015347524.1	XP_015347518.1				XP_015347144.1	XP_015347143.2
Marmota monax	XP_046285023.1	VTJ82122.1			XP_058430110.1	XP_046285004.1	XP_046284991.1
Mastomys coucha	XP_031246192.1	XP_031198570.1				XP_031246079.1	XP_031246057.1
Meriones unguiculatus	XP_060220707.1	XP_060220701.1			XP_060220700.1	XP_060220698.1	XP_060220696.1
Mesocricetus auratus	XP_040594861.1	XP_005078305.1	XP_021087557.1			XP_040594384.1	XP_005078242.1
Microtus fortis	XP_049998758.1	XP_049998754.1	XP_049998949.1			XP_049998953.1	XP_049998948.1
Microtus ochrogaster	XP_005368650.1	XP_026645768.1	XP_026645770.1			XP_026645779.1	XP_005368605.1
Microtus oregoni	XP_041499370.1	XP_041499345.1	XP_041499502.1			XP_041499378.1	XP_041499364.1
Mus caroli	XP_021011401.1		XP_021011298.1			XP_029329409.1	XP_029335644.1
Mus musculus	NP_035595.2	AAI32315.1	NP_778191.1		CAJ18559.1	NP_001013801.2	NP_001399743.1
Mus pahari	XP_021053208.1		XP_021053891.1			XP_029394566.1	XP_021053953.1
Mustela putorius furo	XP_044942555.1	XP_004775868.1					XP_004775870.1
Myodes glareolus	XP_048292356.1	XP_048292354.1	XP_048304800.1			XP_048304801.1	XP_048304806.1
Nannospalax galili	XP_008839090.1		>XP_029423104.1			XP_008839068.1	XP_008839066.1
Octodon degus	XP_004640065.1		XP_023555568.1			XP_023555627.1	XP_004640007.1
Onychomys torridus	XP_036058676.1	XP_036058544.1	XP_036058547.1		XP_036058546.1	XP_036058349.1	XP_036057999.1
Perognathus longimembris pacificus	XP_048213207.1					XP_048213681.1	XP_048213256.1
Peromyscus californicus insignis	XP_052592619.1		XP_052592482.1			XP_052593648.1	XP_052593646.1
Peromyscus eremicus	XP_059136294.1	XP_059137036.1	XP_059137103.1			XP_059137039.1	XP_059136805.1
Peromyscus leucopus	XP_028721446.1	XP_037066927.1					XP_028721389.1
Peromyscus maniculatus bairdii	XP_006993773.1	XP_042114580.1	XP_042113805.1			XP_042114577.1	XP_006990615.1
Phodopus roborovskii	XP_051042321.1	CAH6789535.1	XP_051042305.1			XP_051042297.1	XP_051042294.1
Psammomys obesus	XP_055465717.1		XP_055469251.1			XP_055469278.1	XP_055469259.1
Rattus norvegicus	NP_001011908.3	NP_001012029.1				NP_001414422.1	NP_001040568.1
Rattus rattus	XP_032770566.1	XP_032771349.1	XP_032771350.1			XP_032771520.1	XP_032770518.1
Sciurus carolinensis	XP_047410236.1	XP_047412384.1	XP_047412369.1			XP_047420449.1	XP_047420420.1
Urocitellus parryii	XP_026263749.1	XP_026263776.1			XP_026263777.1	XP_026263778.1	XP_026263745.1
LAGOMORPHA
Lepus europaeus	XP_062049671.1	XP_062048532.1					XP_062048533.1
Ochotona curzoniae	XP_040859363.1		XP_040859211.1				XP_040859152.1
Ochotona princeps	XP_058516471.1	XP_012783591.2					XP_004589117.1
Oryctolagus cuniculus	XP_051714443.1	XP_008262470.1					XP_051714446.1
DERMOPTERA
Cynocephalus volans	XP_062959970.1	XP_062960400.1			XP_062961945.1	XP_062959688.1	XP_062962140.1
Galeopterus variegatus	XP_008584271.1	XP_008586180.1	XP_008586186.1				XP_008584365.1
SCANDENTIA
Tupaia chinensis	XP_006159133.1	ELW47847.1	XP_006168923.1		XP_014447307.1	XP_014439774.1	XP_006168920.1
LAURASIATHERIA
CARNIVORA
Acinonyx jubatus	XP_053065102.1	XP_014940879.3			XP_053064899.1		XP_026904231.1
Ailuropoda melanoleuca	XP_034523569.1	XP_034523221.1					XP_002927319.2
Callorhinus ursinus	XP_025716511.1	XP_025721877.1					XP_025716454.1
Canis lupus dingo	XP_035567044.2	XP_025276485.1	XP_025276482.1				XP_025276489.1
Canis lupus familiaris	XP_038304665.1	XP_545739.2	XP_038442325.1				XP_038304651.1
Enhydra lutris kenyoni	XP_022346444.1	XP_022346813.1			XP_022346812.1		XP_022346826.1
Eumetopias jubatus	XP_027946807.1	XP_027946735.1					XP_027946801.1
Felis catus	XP_019677903.3	XP_023102998.2			XP_044904507.1		XP_023103768.1
Halichoerus grypus	XP_035925681.1	XP_035925679.1			XP_035925673.1	XP_035925727.1	XP_035925669.1
Hyaena hyaena	XP_039102358.1	XP_039102344.1			XP_039102342.1		XP_039102324.1
Leopardus geoffroyi	XP_045310794.1	XP_045310840.1			XP_045310810.1		XP_045310880.1
Leptonychotes weddellii	XP_006740929.1	XP_006748575.1				XP_030875390.1	XP_006742017.1
Lontra canadensis	XP_032701524.1	XP_032701591.1					XP_032701505.1
Lutra lutra	XP_047561605.1	XP_047560262.1					XP_047560413.1
Lynx canadensis	XP_030158351.1	XP_030158941.1			XP_030158933.1		XP_030158612.1
Lynx rufus	XP_046948846.1	XP_046948716.1					XP_046948575.1
Meles meles	XP_045838849.1	XP_045838313.1	XP_045838311.1				XP_045838858.1
Mirounga angustirostris	XP_045732012.1	XP_064449832.1					XP_045732646.1
Mirounga leonina	XP_034865787.1	XP_034865791.1	XP_034865792.1			XP_034865472.1	XP_034865794.1
Mustela erminea	XP_032174734.1	XP_032173072.1	XP_032173068.1		XP_032173067.1		XP_032173703.1
Mustela lutreola	XP_059002389.1	XP_059003005.1			XP_059003003.1		XP_059001763.1
Mustela nigripes	XP_059269542.1	XP_059269541.1			XP_059269539.1		XP_059269534.1
Mustela putorius furo	XP_044942555.1	XP_004775868.1	XP_004775867.1		XP_004775866.1		XP_004775870.1
Neofelis nebulosa	XP_058556235.1	XP_058556820.1	XP_058556810.1		XP_058556806.1		XP_058556813.1
Neogale vison	XP_044122139.1	XP_044122589.1	XP_044122586.1				XP_044122590.1
Neomonachus schauinslandi	XP_021537613.1				XP_044771816.1	XP_044771954.1	XP_021537608.1
Nyctereutes procyonoides	XP_055190004.1	XP_055190126.1			CAD7679849.1		XP_055190085.1
Odobenus rosmarus divergens	XP_004415736.1	XP_004415747.1					XP_004407902.1
Panthera leo	XP_042781447.1	XP_042780851.1			XP_042780847.1		XP_042781951.1
Panthera onca	XP_060499222.1	XP_060500562.1			XP_060485014.1		XP_060500557.1
Panthera pardus	XP_019288871.2	XP_053764868.1	XP_019288748.2		XP_019288739.2		XP_053764869.1
Panthera tigris	XP_042832260.1	XP_015393972.1			XP_015393966.2		XP_042832674.1
Panthera uncia	XP_049490687.1	XP_049490686.1					XP_049490685.1
Phoca vitulina	XP_032253092.1	XP_032253131.1				XP_032253106.1	XP_032253062.1
Prionailurus bengalensis	XP_043423610.1	XP_043424799.1			XP_043424787.1		XP_043424996.1
Prionailurus viverrinus	XP_047696733.1	XP_047695964.1			XP_047695957.1		XP_047696521.1
Puma concolor	XP_025770932.1	XP_025771070.1	XP_025770925.1				XP_025770924.1
Puma yagouaroundi	XP_040308429.1	XP_040308428.1	XP_040308423.1				XP_040308418.1
Suricata suricatta	XP_029791714.1				XP_029789289.1	XP_029789287.1	XP_029791710.1
Ursus americanus	XP_045640354.1	XP_045639877.1					XP_045640280.1
Ursus arctos	XP_026343078.2	XP_026343123.3			XP_048081187.2		XP_026343125.1
Ursus maritimus	XP_040491820.1	XP_008698944.2					XP_040491823.1
Vulpes lagopus	XP_041578091.1	XP_041578788.1					XP_041578658.1
Vulpes vulpes	XP_025842108.1	XP_025842107.1					XP_025842168.1
Zalophus californianus	XP_027467819.2				XP_035578069.1		XP_027467104.1
CHIROPTERA
Artibeus jamaicensis	XP_037022176.2						XP_037022171.1
Desmodus rotundus	XP_024430493.2						XP_024430510.1
Eptesicus fuscus	XP_054567500.1						XP_054568299.1
Hipposideros armiger	XP_019489817.1						XP_019489904.1
Miniopterus natalensis	XP_016074179.1						XP_016074184.1
Molossus molossus	XP_036128582.1						XP_036128168.1
Myotis brandtii	XP_005882005.2						XP_005884868.2
Myotis daubentonii	XP_059529538.1						XP_059530827.1
Myotis davidii	XP_006774179.1						XP_006774177.2
Myotis lucifugus	XP_023616476.1						XP_023616475.1
Myotis myotis	XP_036200564.1						XP_036200568.1
Phyllostomus discolor	XP_035870906.1						XP_028386449.1
Phyllostomus hastatus	XP_045697382.1						XP_045697355.1
Pipistrellus kuhlii	XP_036298592.1						XP_036298613.1
Pteronotus mesoamericanus	XP_054419326.1						XP_054419343.1
Pteropus alecto	XP_024901007.1						XP_006922976.1
Pteropus medius	XP_039706377.1						XP_039695951.1
Pteropus vampyrus	XP_023381905.1						XP_011371406.1
Rhinolophus ferrumequinum	XP_032949083.1						XP_032949503.1
Rhinolophus sinicus	XP_019606858.1						XP_019572414.1
Rousettus aegyptiacus	XP_015985669.2						XP_015986622.1
Saccopteryx bilineata	XP_066111276.1						XP_066117794.1
Saccopteryx leptura	XP_066222186.1						XP_066218157.1
Sturnira hondurensis	XP_036895268.1						XP_036915716.1
CETACEA
Balaenoptera acutorostrata	XP_057409247.1	XP_057411714.1			XP_057414238.1	XP_057411755.1	XP_007171868.2
Balaenoptera musculus	XP_036721794.1	XP_036726085.1			XP_036729462.1	XP_036726213.1	XP_036690558.1
Balaenoptera ricei	XP_059758514.1	XP_059779977.1			XP_059790348.1	XP_059780068.1	XP_059790355.1
Delphinapterus leucas	XP_022415241.2				XP_022415042.1		XP_022415144.1
Delphinus delphis	XP_059888266.1					XP_069396764.1	XP_059888291.1
Eschrichtius robustus	XP_068394381	XP_068393705				XP_068393706.1	XP_068394386.1
Eubalaena glacialis	XP_061041846.1	XP_061039789.1			XP_061039233.1		XP_061039226.1
Globicephala melas	XP_060142416.1				XP_030697897.1		XP_030697779.1
Kogia breviceps	XP_058932771.1	XP_066881376.1			XP_058932934.1		XP_058933040.1
Lagenorhynchus albirostris	XP_059998255.1				XP_059991635.1	XP_059997842.1	XP_059991597.1
Lagenorhynchus obliquidens	XP_026950802.1				XP_026951054.1	XP_026950956.1	XP_026950849.1
Lipotes vexillifer	XP_007445646.1					XP_007465822.1	XP_007445647.1
Mesoplodon densirostris	XP_059944289.1	XP_059976470.1			XP_059944290.1		XP_059946774.1
Monodon monoceros	XP_029085022.1						XP_029086516.1
Neophocaena asiaeorientalis asiaeorientalis	XP_024606272.1						XP_024606578.1
Orcinus orca	XP_049550215.1					XP_033270220.2	XP_004284515.1
Phocoena phocoena	XP_065729956.1						XP_065734334.1
Phocoena sinus	XP_032508870.1						XP_032465379.1
Physeter catodon (Physeter macrocephalus)	XP_023971854.1	XP_054939859.1	XP_054940248.1		XP_007105263.2		XP_007105267.1
Tursiops truncatus	XP_019788462.2					XP_033716347.1	XP_033712639.1
SUINA
Hippopotamus amphibius kiboko	XP_057602793.1				XP_057583259.1		XP_057602837.1
Phacochoerus africanus	XP_047640174.1	XP_047640167.1					XP_047640161.1
Sus scrofa	XP_005663276.2	QKV26461.1				XP_020951287.1	XP_001929212.4
TYLOPODA
Camelus bactrianus	XP_010953905.1				XP_045373073.1	XP_045373062.1	XP_010953910.2
Camelus dromedarius	XP_010975340.3	KAB1260386.1			XP_064334215.1	XP_010975383.3	XP_031291862.1
Camelus ferus	XP_006178338.2				XP_032319851.1		XP_032319849.1
Vicugna pacos	XP_006215686.1				XP_031545103.1	XP_015104485.1	XP_006215688.2
RUMINANTIA
Bison bison bison	XP_010845144.1				XP_010845145.1	XP_010845235.1	XP_010845146.1
Bos indicus	XP_019843976.1				XP_019843973.1		XP_019843972.1
Bos indicus x Bos taurus	XP_027384898.1				XP_027384820.1		XP_027384869.1
Bos javanicus	XP_061258245.1				XP_061258232.1	XP_061268947.1	XP_061258193.1
Bos mutus	XP_005901166.1				XP_014334075.1	XP_014334074.1	XP_005909220.2
Bos taurus	NP_001193517.1				XP_002685923.1	XP_024846140.2	XP_005203573.1
Bubalus bubalis	XP_044800096.2				ASY91967.1	XP_044801362.1	XP_025143341.1
Bubalus kerabau	XP_055442733.1				XP_055439858.1	XP_055442660.1	XP_055439863.1
Budorcas taxicolor	XP_052493137.1	XP_052493239.1					XP_052493318.1
Capra hircus	XP_017901837.1	XP_013831521.1			ASY91971.1	XP_017902028.1	XP_017901839.1
Cervus canadensis	XP_043302195.1		XP_043308364.1			XP_043301585.1	XP_043308301.1
Cervus elaphus	XP_043733121.1					XP_043731553.1	XP_043733364.1
Dama dama	XP_060975807.1						XP_060976402.1
Moschus berezovskii	XP_055258720.1						XP_055258973.1
Muntiacus reevesi	XP_065781846.1	XP_065781791.1					XP_065781758.1
Odocoileus virginianus	XP_020741715.1						XP_020741603.1
Oryx dammah	XP_040086099.1						XP_040086088.1
Ovis aries	XP_060271067.1	XP_042099321.1				XP_042099328.1	XP_027832628.1
Ovis canadensis	XP_069401231.1	XP_069441897.1				XP_069442018.1	XP_069433383.1
EULIPOTYPHLA
Condylura cristata	XP_004688413.1	XP_012584409.1					XP_004688420.1
Erinaceus europaeus	XP_007530647.2	XP_060053690.1			XP_016046966.2		XP_007530602.2
Galemys pyrenaicus	KAG8509929.1	KAG8509827.1				KAG8509921.1	KAG8509832.1
Sorex araneus	XP_054977169.1				XP_054977172.1		XP_054976853.1
Sorex fumeus	XP_055965535.1	XP_055965543.1			XP_055965546.1		XP_055965537.1
Suncus etruscus	XP_049632705.1						XP_049632861.1
Talpa occidentalis	XP_037362598.1	XP_037362594.1				XP_054549919.1	XP_054549892.1
PHOLIDOTA
Manis javanica	XP_036879805.1	XP_017511619.1	KAI5932396.1			XP_036879677.1	XP_036879673.1
Manis pentadactyla	XP_036778815.2	XP_057351033.1			KAI5151328.1	XP_036778544.2	XP_036778548.1
XENARTHA
PILOSA
Choloepus didactylus	XP_037681556.1	XP_037681548.1	XP_037681543.1			XP_037681549.1	XP_037681544.1
CINGULATA
Dasypus novemcinctus	XP_058165915.1	XP_004474303.1				XP_004474306.2	XP_004474304.1
AFROTHERIA
AFROSORICIDA
Chrysochloris asiatica	XP_006861683.1					XP_006840022.1	XP_006861690.1
Echinops telfairi	XP_045154364.1	XP_030743707.1				XP_004714862.1	XP_004714863.1
MACROSCELIDEA
Elephantulus edwardii	XP_006895498.1				XP_006895585.1	XP_049731663.1	XP_006895500.1
PROBOSCIDEA
Elephas maximus indicus	XP_049736836.1	XP_049736875.1	XP_049736844.1		XP_049736843.1	XP_049731663.1	XP_049736845.1
Loxodonta africana	XP_064138843.1	XP_023409916.2		XP_023409715.1	XP_023409917.1	XP_023409714.2	XP_064138849.1
TUBULIDENTATA
Orycteropus afer afer	XP_042637830.1				XP_042637824.1	XP_007945969.1	XP_007945875.1
SIRENIA
Trichechus manatus latirostris	XP_023581113.1	XP_012415199.1	XP_023581124.1	XP_023581116.1	XP_023581125.1	XP_023581128.1	XP_004390512.1
MARSUPIALA
Antechinus flavipes	XP_051849669.1					XP_051849666.1	XP_051849664.1
Dromiciops gliroides	XP_043819371.1					XP_043861412.1	XP_043856715.1
Gracilinanus agilis	XP_044530944.1					XP_044529290.1	XP_044532979.1
Monodelphis domestica	XP_007481734.2					XP_016285767.2	XP_056672162.1
Notamacropus eugenii	XP_072503446.1					XP_072494265.1	XP_072503449.1
Phascolarctos cinereus	XP_020833387.1					XP_020833406.1	XP_020833388.1
Sarcophilus harrisii	XP_031822690.1					XP_012403472.1	XP_031822692.1
Trichosurus vulpecula	XP_036611221.1					XP_036612464.1	XP_036610934.1
Vombatus ursinus	XP_027695882.1					XP_027695913.1	XP_027695870.1
MONOTREMATA
Ornithorhynchus anatinus	XP_028912143.1						XP_028911936.1
Tachyglossus aculeatus	XP_038624270.1						XP_038624716.1
Species	SPTA1	MNDA	PYHIN1	POP3	IFI16	AIM2	CADM3
