# Supplementary material for: Statistical association of complete PYHIN gene family loss with flight and inverted roosting in bats
Source: Front Immunol. 2026 May 28;17:1791604. doi: 10.3389/fimmu.2026.1791604 (PMC13253634; doi:10.3389/fimmu.2026.1791604)
Supplement: Supplementary file 3 [file Table2.xlsx]

## Sheet: Sheet1
Species	Genomic Assembly	Chromosome	Location
EUARCHONTOGLIRES
Homo sapiens	GRCh38.p14 (GCF_000001405.40)	1	NC_000001.11
Gorilla gorilla gorilla	NHGRI_mGorGor1-v2.0_pri (GCF_029281585.2)	1	NC_073224.2
Hylobates moloch	HMol_V3 (GCF_009828535.3)	Unplaced Scaffold	NW_026652280.1
Nomascus leucogenys	Asia_NLE_v1 (GCF_006542625.1)	12	NC_044392.1
Pan paniscus	NHGRI_mPanPan1-v2.0_pri (GCF_029289425.2)	1	NC_073249.2
Pan troglodytes	NHGRI_mPanTro3-v2.0_pri (GCF_028858775.2)	1	NC_072398.2
Pongo abelii	NHGRI_mPonAbe1-v2.0_pri (GCF_028885655.2)	1	NC_071985.2
Pongo pygmaeus	NHGRI_mPonPyg2-v2.0_pri (GCF_028885625.2)	1	NC_072373.2
Symphalangus syndactylus	NHGRI_mSymSyn1-v2.1_pri (GCF_028878055.3)	12	NC_072441.2
Aotus nancymaae	86718_ANA_hifiasm-v0.15.2.pri (GCF_030222135.1)	Unplaced Scaffold	NW_026988523.1
Callithrix jacchus	mCalJa1.2.pat.X (GCF_011100555.1)	18	NC_071459.1
Cebus imitator	Cebus_imitator-1.0 (GCF_001604975.1)	Unplaced Scaffold	NW_016107628.1
Cercocebus atys	Caty_1.0 (GCF_000955945.1)	Unplaced Scaffold	NW_012002766.1
Chlorocebus sabaeus	Vero_WHO_p1.0 (GCF_015252025.1)	Unplaced Scaffold	NW_023666038.1
Colobus angolensis palliatus	Cang.pa_1.0 (GCF_000951035.1)	Unplaced Scaffold	NW_012117810.1
Lemur catta	mLemCat1.pri (GCF_020740605.2)	3	NC_059130.1
Macaca fascicularis	T2T-MFA8v1.0 (GCF_037993035.1)	1	NC_088375.1
Macaca mulatta	Mmul_10 (GCF_003339765.1)	1	NC_041754.1
Macaca nemestrina	mMacNem.hap1 (GCF_043159975.1)	1	NC_092125.1
Macaca thibetana thibetana	ASM2454274v1 (GCF_024542745.1)	1	NC_065578.1
Microcebus murinus	Mmur_3.0 (GCF_000165445.2)	2	NC_033661.1
Nycticebus coucang	mNycCou1.pri (GCF_027406575.1)	10	NC_069789.1
Otolemur garnettii	OtoGar3 (GCF_000181295.1)	Unplaced Scaffold	NW_003852486.1
Papio anubis	Panubis1.0 (GCF_008728515.1)	1	NC_044976.1
Piliocolobus tephrosceles	ASM277652v3 (GCF_002776525.3)	1	NC_045434.1
Rhinopithecus bieti	ASM169854v1 (GCF_001698545.1)	Unplaced Scaffold	NW_016806330.1
Rhinopithecus roxellana	ASM756505v1 (GCF_007565055.1)	8	NC_044556.1
Saimiri boliviensis	BCM_Sbol_2.0 (GCF_016699345.1)	Unplaced Scaffold	NW_024100939.1
Sapajus apella	GSC_monkey_1.0 (GCF_009761245.1)	Unplaced Scaffold	NW_022437059.1
Theropithecus gelada	Tgel_1.0 (GCF_003255815.1)	1	NC_037668.1
Trachypithecus francoisi	Tfra_2.0 (GCF_009764315.1)	Unplaced Scaffold	NW_022681470.1
Mus musculus	GRCm39 (GCF_000001635.27)	1	NC_000067.7
Mus caroli	CAROLI_EIJ_v1.1 (GCF_900094665.1)	1	NC_034570.1
Acomys russatus	mAcoRus1.1 (GCF_903995435.1)	6	NC_067142.1
Mastomys coucha	UCSF_Mcou_1 (GCF_008632895.1)	Unplaced Scaffold	NW_022196891.1
Cricetulus griseus	CriGri-PICRH-1.0 (GCF_003668045.3)	5	NC_048598.1
Mesocricetus auratus	BCM_Maur_2.0 (GCF_017639785.1)	Unplaced Scaffold	NW_024429266.1
Microtus ochrogaster	MicOch1.0 (GCF_000317375.1)	Unplaced Scaffold	NW_004949133.1
Meriones unguiculatus	Bangor_MerUng_6.1 (GCF_030254825.1)	11	NC_083359.1
Peromyscus maniculatus bairdii	HU_Pman_2.1.3 (GCF_003704035.1)	11	NC_056018.1
Rattus norvegicus	GRCr8 (GCF_036323735.1)	13	NC_086031.1
Rattus rattus	Rrattus_CSIRO_v1 (GCF_011064425.1)	10	NC_046163.1
LAURASIATHERIA
Balaenoptera acutorostrata	mBalAcu1.1 (GCF_949987535.1)	1	NC_080064.1
Balaenoptera musculus	mBalMus1.pri.v3 (GCF_009873245.2)	1	NC_045785.1
Balaenoptera ricei	mBalRic1.hap2 (GCF_028023285.1)	1	NC_082639.1
Delphinapterus leucas	ASM228892v3 (GCF_002288925.2)	Unplaced Scaffold	NW_022098061.1
Delphinus delphi	mDelDel1.2 (GCF_949987515.2)	1	NC_082683.1
Eschrichtius robustus	mEscRob2.pri (GCF_028021215.1)	3	NC_090826.1
Eubalaena glacialis	mEubGla1.1.hap2.+ XY (GCF_028564815.1)	3	NC_083718.1
Globicephala melas	mGloMel1.2 (GCF_963455315.2)	1	NC_083314.1
Hippopotamus amphibius kiboko	mHipAmp2.hap2 (GCF_030028045.1)	1	NC_080186.1
Kogia breviceps	mKogBre1 haplotype 1 (GCF_026419965.1)	1	NC_081310.1
Lagenorhynchus albirostris	mLagAlb1.1 (GCF_949774975.1)	2	NC_083096.1
Lipotes vexillifer	Lipotes_vexillifer_v1 (GCF_000442215.1)	Unplaced Scaffold	NW_006769379.1
Mesoplodon densirostris	mMesDen1 primary haplotype (GCF_025265405.1)	2	NC_082662.1
Monodon monoceros	NGI_Narwhal_1 (GCF_005190385.1)	Unplaced Scaffold	NW_021703774.1
Neophocaena asiaeorientalis asiaeorientalis	Neophocaena_asiaeorientalis_V1 (GCF_003031525.1)	Unplaced Scaffold	NW_020172011.1
Orcinus orca	mOrcOrc1.1 (GCF_937001465.1)	1	NC_064559.1
Phocoena phocoena	mPhoPho1.1 (GCF_963924675.1)	1	NC_089219.1
Phocoena sinus	mPhoSin1.pri (GCF_008692025.1)	1	NC_045763.1
Physeter macrocephalus	ASM283717v5 (GCF_002837175.3)	4	NC_041217.1
Pseudorca crassidens	mPseCra1.hap1 (GCF_039906515.1)	2	NC_090297.1
Tursiops truncatus	mTurTru1.mat.Y (GCF_011762595.1)	1	NC_047034.1
Artibeus jamaicensis	CSHL_Jam_final (GCF_021234435.1)	Unplaced Scaffold	NW_026521852.1
Desmodus rotundus	HLdesRot8A.1 (GCF_022682495.2)	12	NC_071398.1
Eptesicus fuscus	DD_ASM_mEF_20220401 (GCF_027574615.1)	22	NC_072494.1
Miniopterus natalensis	Mnat.v1 (GCF_001595765.1)	Unplaced Scaffold	NW_015504731.1
Molossus molossus	mMolMol1.p (GCF_014108415.1)	Unplaced Scaffold	NW_023425356.1
Myotis daubentonii	mMyoDau2.1 (GCF_963259705.1)	18	NC_081857.1
Myotis davidii	ASM32734v1 (GCF_000327345.1)	Unplaced Scaffold	NW_006298443.1
Myotis lucifugus	Myoluc2.0 (GCF_000147115.1)	Unplaced Scaffold	NW_005871238.1
Myotis myotis	mMyoMyo1.p (GCF_014108235.1)	Unplaced Scaffold	NW_023416322.1
Phyllostomus discolor	mPhyDis1.pri.v3 (GCF_004126475.2)	14	NC_040916.2
Phyllostomus hastatus	TTU_PhHast_1.1 (GCF_019186645.2)	Unplaced Scaffold	NW_025333862.1
Pipistrellus kuhlii	mPipKuh1.p (GCF_014108245.1)	Unplaced Scaffold	NW_023425493.1
Pteronotus mesoamericanus	CSHL_Meso_final (GCF_021234165.1)	Unplaced Scaffold	NW_026555326.1
Rhinolophus ferrumequinum	mRhiFer1_v1.p (GCF_004115265.2)	22	NC_046305.1
Rousettus aegyptiacus	mRouAeg1.p (GCF_014176215.1)	Unplaced Scaffold	NW_023416292.1
Saccopteryx bilineata	mSacBil1_pri_phased_curated (GCF_036850765.1)	2	NC_089491.1
Saccopteryx leptura	mSacLep1_pri_phased_curated (GCF_036850995.1)	2	NC_089504.1
AFROTHERIA
Trichechus manatus latirostris	TriManLat1.0 (GCF_000243295.1)	Unplaced Scaffold	NW_004444236.1
Loxodonta africana	mLoxAfr1.hap2 (GCF_030014295.1)	3	NC_087344.1
Elephas maximus indicus	mEleMax1 primary haplotype (GCF_024166365.1)	3	NC_064821.1
MARSUPIALA
Antechinus flavipes	AdamAnt_v2 (GCF_016432865.1)	4	NC_067401.1
Dromiciops gliroides	mDroGli1.pri (GCF_019393635.1)	4	NC_057864.1
Gracilinanus agilis	AgileGrace (GCF_016433145.1)	4	NC_058133.1
Monodelphis domestica	mMonDom1.pri (GCF_027887165.1)	2	NC_077228.1
Notamacropus eugenii	mMacEug1.pri_v2 (GCF_028372415.1)	2	NC_092873.1
Phascolarctos cinereus	phaCin_unsw_v4.1 (GCF_002099425.1)	Unplaced Scaffold	NW_018344273.1
Sarcophilus harrisii	mSarHar1.11 (GCF_902635505.1)	4	NC_045429.1
Trichosurus vulpecula	mTriVul1.pri (GCF_011100635.1)	4	NC_050576.1
Vombatus ursinus	bare-nosed wombat genome assembly (GCF_900497805.2)	Unplaced Scaffold	NW_020954616.1
MONOTREMATA
Ornithorhynchus anatinus	mOrnAna1.pri.v4 (GCF_004115215.2)	X5	NC_041753.1
Tachyglossus aculeatus	mTacAcu1.pri (GCF_015852505.1)	Y4	NC_052096.1
Multiple Scaffolds
Species	Genomic Assembly	Chromosome	SPTA1 Location	CADM3 Location
Psammomys obesus	mPsaObe1.curated_primary_1811 (GCF_907164565.1)	Unplaced scaffold	NW_026585587.1	NW_026592439.1
Hipposideros armiger	ASM189008v1 (GCF_001890085.1)	Unplaced scaffold	NW_017732919.1	NW_017732955.1
Myotis brandtii	ASM41265v1 (GCF_000412655.1)	Unplaced scaffold	NW_005370714.1	NW_005371492.1
Pteropus alecto	ASM32557v1 (GCF_000325575.1)	Unplaced scaffold	NW_006434719.1	NW_006443119.1
Pteropus medius	Ma_sr-lr_union100 (GCF_902729225.1)	Unplaced scaffold	NW_024341344.1	NW_024350399.1
Pteropus vampyrus	Pvam_2.0 (GCF_000151845.1)	Unplaced scaffold	NW_011889496.1	NW_011888998.1
Rhinolophus sinicus	ASM188883v1 (GCF_001888835.1)	Unplaced scaffold	NW_017739250.1	NW_017739637.1
Sturnira hondurensis	WHU_Shon_v2.1 (GCF_014824575.2)	Unplaced scaffold	NW_023532895.1	NW_023517955.1
