# Supplementary material for: Statistical association of complete PYHIN gene family loss with flight and inverted roosting in bats
Source: Front Immunol. 2026 May 28;17:1791604. doi: 10.3389/fimmu.2026.1791604 (PMC13253634; doi:10.3389/fimmu.2026.1791604)
Supplement: Supplementary file 4 [file Table3.xlsx]

## Sheet: Sheet1
Species	Protein Name	NCBI Reference Sequence
Spectrin Alpha Erythrocytic 1 (SPTA1) and Spectrin Alpha Non-Erythrocytic 1 (SPTAN1) Phylogenetic Tree
Alligator mississippiensis	spectrin alpha chain, non-erythrocytic 1	XP_059571583.1
Homo sapiens	spectrin alpha chain, erythrocytic 1	NP_003117.2
Homo sapiens	SPTAN1 protein	AAH53521.1
Gallus gallus	spectrin alpha chain, non-erythrocytic 1	NP_001036003.2
Monodelphis domestica	LOW QUALITY PROTEIN: spectrin alpha chain, erythrocytic 1	XP_007481734.2
Monodelphis domestica	spectrin alpha chain, non-erythrocytic 1 isoform X1	XP_016278077.2
Myotis lucifugus	spectrin alpha chain, erythrocytic 1	XP_023616476.1
Myotis lucifugus	spectrin alpha chain, non-erythrocytic 1 isoform X1	XP_023600264.1
Ornithorhynchus anatinus	spectrin alpha chain, erythrocytic 1 isoform X1	XP_028912144.1
Ornithorhynchus anatinus	spectrin alpha chain, non-erythrocytic 1 isoform X1	XP_039767695.1
Cell Adhesion Molecule (CADM) Phylogenetic Tree
Alligator mississippiensis	cell adhesion molecule 3 isoform X1	XP_059574964.1
Amblyraja radiata	cell adhesion molecule 2-like	XP_032898063.1
Danio rerio	cell adhesion molecule 3 isoform 2 precursor	NP_001038711.2
Gallus gallus	cell adhesion molecule 3 isoform X3	XP_040546738.1
Hemiscyllium ocellatum	cell adhesion molecule 4 precursor	XP_060709382.1
Homo sapiens	cell adhesion molecule 4 precursor	NP_660339.1
Homo sapiens	cell adhesion molecule 2 isoform 2 precursor	NP_001161147.1
Homo sapiens	cell adhesion molecule 1 isoform A precursor	NP_001287972.1
Homo sapiens	cell adhesion molecule 3 isoform 2 precursor	NP_001120645.1
Leucoraja erinaceus	LOW QUALITY PROTEIN: cell adhesion molecule 2-like	XP_055510315.1
Monodelphis domestica	cell adhesion molecule 3 isoform X1	XP_056672162.1
Mobula hypostoma	cell adhesion molecule 3-like	XP_062895208.1
Mus musculus	cell adhesion molecule 3 isoform 1 precursor	NP_001399743.1
Myotis lucifugus	cell adhesion molecule 3	XP_023616475.1
Narcine bancroftii	cell adhesion molecule 3-like	XP_069798648.1
Pyrin Domain Containing 5 (PYDC5) Phylogenetic Tree
Callithrix jacchus	LOW QUALITY PROTEIN: pyrin domain-containing protein 5	XP_035136217.2
Echinops telfairi	LOW QUALITY PROTEIN: interferon-inducible protein AIM2	XP_004714862.1
Gorilla gorilla gorilla	pyrin domain-containing protein 5	XP_055219155.1
Homo sapiens	pyrin domain-containing protein 5	NP_001306939.1
Hylobates moloch	LOW QUALITY PROTEIN: pyrin domain-containing protein 5	XP_032007424.1
Loxodonta africana	LOW QUALITY PROTEIN: pyrin domain-containing protein 5	XP_023409715.1
Macaca mulatta	LOW QUALITY PROTEIN: pyrin domain-containing protein 5	XP_028683072.1
Pan troglodytes	pyrin domain-containing protein 5	XP_054543374.1
Papio anubis	LOW QUALITY PROTEIN: pyrin domain-containing protein 5	XP_031510161.1
Pongo abelii	LOW QUALITY PROTEIN: pyrin domain-containing protein 5	XP_024103813.2
Saimiri boliviensis boliviensis	LOW QUALITY PROTEIN: pyrin domain-containing protein 5	XP_039316145.1
Symphalangus syndactylus	LOW QUALITY PROTEIN: pyrin domain-containing protein 5	XP_063483027.1
Trichechus manatus latirostris	LOW QUALITY PROTEIN: pyrin domain-containing protein 5	XP_023581116.1
