# Supplementary material for: Statistical association of complete PYHIN gene family loss with flight and inverted roosting in bats
Source: Front Immunol. 2026 May 28;17:1791604. doi: 10.3389/fimmu.2026.1791604 (PMC13253634; doi:10.3389/fimmu.2026.1791604)
Supplement: Supplementary file 5 [file Table4.xlsx]

## Sheet: Sheet1
Species Name	Common name	PYHIN loss	OR loss	Flight	Echolocation	Hibernation	inverted roosting	References		Links
Artibeus jamaicensis	Jamaican fruit bat	1	1	1	1	0	1	Kunz, T. H., August, P. V., & Burnett, C. D. (1983). Harem Social Organization in Cave Roosting Artibeus jamaicensis (Chiroptera: Phyllostomidae). Biotropica, 15(2), 133–138. https://doi.org/10.2307/2387958		https://en.wikipedia.org/wiki/Jamaican_fruit_bat
Desmodus rotundus	Common vampire bat	1	1	1	1	0	1			https://dwazoo.com/animal/vampire-bat/#:~:text=Behavior:%20During%20the%20day%2C%20the,where%20it%20hangs%20upside%20down.	https://www.rhodes.edu/sites/default/files/Rhodes_Journal_of_Biological_Science_Vol_29_2014.pdf#page=41	https://socialbat.org/2012/08/22/the-oldest-vampire-bat/
Eptesicus fuscus	Big brown bat	1	0	1	1	1	1	Craig K.R. Willis, R.Mark Brigham, Roost switching, roost sharing and social cohesion: forest-dwelling big brown bats, Eptesicus fuscus, conform to the fission–fusion model, Animal Behaviour, Volume 68, Issue 3, 2004, Pages 495-505, ISSN 0003-3472, https://doi.org/10.1016/j.anbehav.2003.08.028.				https://www.desertmuseum.org/kids/bats/Big%20Brown%20Bat.php
Hipposideros armiger	Great roundleaf bat	1	1	1	1	0	1	Wang, Y., Zhu, T., Ke, S., Fang, N., Irwin, D. M., Lei, M., Zhang, J., Shi, H., Zhang, S., & Wang, Z. (2014). The great roundleaf bat (Hipposideros armiger) as a good model for cold-induced browning of intra-abdominal white adipose tissue. PloS one, 9(11), e112495. https://doi.org/10.1371/journal.pone.0112495		Guo, Q., Wang, J., Yang, Y., Zhang, G., Liu, W., Niu, H., & Bu, Y. (2022). Roost selection and ecology of Hipposideros pomona in China. Animal Biology, 72(3), 257-274. https://doi.org/10.1163/15707563-bja10081
Miniopterus natalensis	Natal long-fingered bat	1	0	1	1	0	1			https://en.wikipedia.org/wiki/Natal_long-fingered_bat	https://uk.inaturalist.org/taxa/57530-Miniopterus-natalensis	https://animaldiversity.org/accounts/Miniopterus/
Molossus molossus	Pallas's mastiff bat	1	0	1	1	0	1			https://www.desertmuseum.org/kids/bats/greater_mastiff_bat.php
Myotis brandtii	Brandt's bat	1	0	1	1	1	1	Seim, I., Fang, X., Xiong, Z., Lobanov, A. V., Huang, Z., Ma, S., Feng, Y., Turanov, A. A., Zhu, Y., Lenz, T. L., Gerashchenko, M. V., Fan, D., Hee Yim, S., Yao, X., Jordan, D., Xiong, Y., Ma, Y., Lyapunov, A. N., Chen, G., Kulakova, O. I., … Gladyshev, V. N. (2013). Genome analysis reveals insights into physiology and longevity of the Brandt's bat Myotis brandtii. Nature communications, 4, 2212.…		https://arbtech.co.uk/british-bats/
Myotis daubentonii	Daubenton's bat / water bat	1	0	1	1	1	1			https://www.inaturalist.org/taxa/424254-Myotis-daubentonii	http://mail.izan.kiev.ua/vz-pdf/2016/3/Vlaschenko.pdf	https://animaldiversity.org/accounts/Myotis_daubentonii/
Myotis davidii	David's myotis	1	0	1	1	1	1			https://en.wikipedia.org/wiki/David%27s_myotis
Myotis lucifugus	Little brown bat	1	0	1	1	1	1			https://www.nwf.org/Educational-Resources/Wildlife-Guide/Mammals/Bats/Little-Brown-Bat	https://en.wikipedia.org/wiki/Little_brown_bat
Myotis myotis	Greater mouse-eared bat	1	0	1	1	1	1	Borzęcka, J., Piecuch, A., Kokurewicz, T., Lavoie, K. H., & Ogórek, R. (2021). Greater Mouse-Eared Bats (Myotis myotis) Hibernating in the Nietoperek Bat Reserve (Poland) as a Vector of Airborne Culturable Fungi. Biology, 10(7), 593. https://doi.org/10.3390/biology10070593
Phyllostomus discolor	Pale spear-nosed bat	1	1	1	1	0	1			https://sta.uwi.edu/fst/lifesciences/sites/default/files/lifesciences/documents/ogatt/Phyllostomus_discolor%20-%20Pale%20Spear-nosed%20Bat.pdf	https://animaldiversity.org/accounts/Macrotus_californicus/#:~:text=These%20bats%20have%20year%20long,before%20sunrise%20(Harris%201999).
Phyllostomus hastatus	Greater spear-nosed bat	1	1	1	1	0	1			https://tobythorne.wordpress.com/
Pipistrellus kuhlii	Kuhl's pipistrelle	1	0	1	1	1	1			https://www.batmonitoring.org/en/species/pipistrellus-kuhlii/#:~:text=In%20the%20Mediterranean%20area%2C%20hibernation%20is%20easily,found%20on%20warm%20days.%20Habitat%20and%20diet.
Pteropus alecto	Black flying fox	1	0	1	0	0	1	Thorner AR, Dolin R. Zoonotic Paramyxoviruses. Elsevier eBooks. 2015 Jan 1;1974-1980.e2.		https://www.sciencedirect.com/topics/immunology-and-microbiology/pteropus	https://en.wikipedia.org/wiki/Black_flying_fox
Pteropus giganteus	Indian flying fox	1	0	1	0	0	1	Hengjan, Y., Saputra, V., Mirsageri, M., Pramono, D., Kasmono, S., Basri, C., Ando, T., Ohmori, Y., Agungpriyono, S., & Hondo, E. (2018). Nighttime behavioral study of flying foxes on the southern coast of West Java, Indonesia. The Journal of veterinary medical science, 80(7), 1146–1152. https://doi.org/10.1292/jvms.17-0665		https://animaldiversity.org/accounts/Pteropus_giganteus/	https://en.wikipedia.org/wiki/Indian_flying_fox
Pteropus vampyrus	Large flying fox	1	0	1	0	0	1			https://en.wikipedia.org/wiki/Large_flying_fox
Rhinolophus ferrumequinum	Greater horseshoe bat	1	1	1	1	1	1			https://en.wikipedia.org/wiki/Horseshoe_bat	https://en.wikipedia.org/wiki/Greater_horseshoe_bat
Rhinolophus sinicus	Chinese rufous horseshoe bat	1	1	1	1	1	1	Rhodes Journal of Biological Science Published by the Students of the Department of Biology at Rhodes College VOLUME XXIX SPRING 2014 [Internet]. [cited 2026 Apr 23]. Available from: https://www.rhodes.edu/sites/default/files/Rhodes_Journal_of_Biological_Science_Vol_29_2014.pdf#page=41		https://www.inaturalist.org/taxa/75023-Rhinolophus-sinicus	https://en.wikipedia.org/wiki/Horseshoe_bat
Rousettus aegyptiacus	Egyptian fruit bat	1	0	1	1	0	1	Weinberg, M., Mazar, O., Rachum, A., Chen, X., Goutink, S., Lifshitz, N., Winter-Livneh, R., Czirják, G. Á., & Yovel, Y. (2022). Seasonal challenges of tropical bats in temperate zones. Scientific reports, 12(1), 16869. https://doi.org/10.1038/s41598-022-21076-9
Saccopteryx bilineata	Greater sac-winged bat	1	0	1	1	0	1	Greiner, S., Schwarzenberger, F., & Voigt, C. C. (2011). Predictable timing of oestrus in the tropical bat Saccopteryx bilineata living in a Costa Rican rain forest. Journal of Tropical Ecology, 27(2), 121–131. doi:10.1017/S0266467410000696
Saccopteryx leptura	Lesser sac-winged bat	1	0	1	1	0	1			https://www.gbif.org/species/5218730	https://en.wikipedia.org/wiki/Lesser_sac-winged_bat
Sturnira hondurensis	Honduran yellow-shouldered bat	1	1	1	1	0	1	Giovani Hernández-Canchola, Jorge Ortega, Livia León-Paniagua "Sturnira hondurensis (Chiroptera: Phyllostomidae)," Mammalian Species, 53(1001), 23-34, (12 May 2021)
Homo sapiens	Human	0	0	0	0	0	0	Cridland JA, Curley EZ, Wykes MN, Schroder K, Sweet MJ, Roberts TL, Ragan MA, Kassahn KS, Stacey KJ. The mammalian PYHIN gene family: phylogeny, evolution and expression. BMC Evol Biol. 2012 Aug 7;12:140. doi: 10.1186/1471-2148-12-140. PMID: 22871040; PMCID: PMC3458909. https://pubmed.ncbi.nlm.nih.gov/22871040/	Gilad Y, Bustamante CD, Lancet D, Pääbo S. Natural selection on the olfactory receptor gene family in humans and chimpanzees. Am J Hum Genet. 2003 Sep;73(3):489-501. doi: 10.1086/378132. Epub 2003 Aug 7. PMID: 12908129; PMCID: PMC1180675. https://pmc.ncbi.nlm.nih.gov/articles/PMC1180675/
Macaca mulatta	Rhesus macaque	0	0	0	0	0	0	Rogers J. Genomic resources for rhesus macaques (Macaca mulatta). Mammalian Genome. 2022 Jan 9;33(1):91–9.		https://pmc.ncbi.nlm.nih.gov/articles/PMC8742695/
Pan troglodytes	Chimpanzee	0	0	0	0	0	0	Dong D, He G, Zhang S, Zhang Z. Evolution of olfactory receptor genes in primates dominated by birth-and-death process. Genome Biol Evol. 2009 Aug 4;1:258-64. doi: 10.1093/gbe/evp026. PMID: 20333195; PMCID: PMC2817421.		Evolution of Olfactory Receptor Genes in Primates Dominated by Birth-and-Death Process - PMC
Felis catus	Domestic cat	0	0	0	0	0	0	Yuki Matsumoto, Claire Yik-Lok Chung, Sachiko Isobe, Mika Sakamoto, Xiao Lin, Ting-Fung Chan, Hideki Hirakawa, Genki Ishihara, Hon-Ming Lam, Shinobu Nakayama, Shigemi Sasamoto, Yasuhiro Tanizawa, Akiko Watanabe, Kei Watanabe, Masaru Yagura, Yoshihito Niimura, Yasukazu Nakamura, Chromosome-scale assembly with improved annotation provides insights into breed-wide genomic structure and diversity in …		Chromosome-scale assembly with improved annotation provides insights into breed-wide genomic structure and diversity in domestic cats - ScienceDirect
Mustela putorius	Domestic ferret	0	0	0	0	0	0	Prindle, A., Selimkhanov, J., Li, H., Razinkov, I., Tsimring, L. S., & Hasty, J. (2014). Rapid and tunable post-translational coupling of genetic circuits. Nature, 508(7496), 387–391. https://doi.org/10.1038/nature13238
Bos taurus	Domestic cow	0	0	0	0	0	0	Kumar S, Chera JS, Vats A, De S. Nature of selection varies on different domains of IFI16-like PYHIN genes in ruminants. BMC Evol Biol. 2019 Jan 17;19(1):26. doi: 10.1186/s12862-018-1334-7. PMID: 30654734; PMCID: PMC6335826. https://pmc.ncbi.nlm.nih.gov/articles/PMC6335826/	Lee K, Nguyen DT, Choi M, Cha SY, Kim JH, Dadi H, Seo HG, Seo K, Chun T, Park C. Analysis of cattle olfactory subgenome: the first detail study on the characteristics of the complete olfactory receptor repertoire of a ruminant. BMC Genomics. 2013 Sep 2;14:596. doi: 10.1186/1471-2164-14-596. PMID: 24004971; PMCID: PMC3766653. https://pmc.ncbi.nlm.nih.gov/articles/PMC3766653/
Ovis aries	Domestic sheep	0	0	0	0	0	0	Kumar S, Chera JS, Vats A, De S. Nature of selection varies on different domains of IFI16-like PYHIN genes in ruminants. BMC Evol Biol. 2019 Jan 17;19(1):26. doi: 10.1186/s12862-018-1334-7. PMID: 30654734; PMCID: PMC6335826. https://pmc.ncbi.nlm.nih.gov/articles/PMC6335826/		Nature of selection varies on different domains of IFI16-like PYHIN genes in ruminants - PMC
Capra hircus	Domestic goat	0	0	0	0	0	0	Dong, Y., Xie, M., Jiang, Y., Xiao, N., Du, X., Zhang, W., Tosser-Klopp, G., Wang, J., Yang, S., Liang, J., Chen, W., Chen, J., Zeng, P., Hou, Y., Bian, C., Pan, S., Li, Y., Liu, X., Wang, W., & Servin, B. (2012). Sequencing and automated whole-genome optical mapping of the genome of a domestic goat (Capra hircus). Nature Biotechnology, 31(2), 135–141. https://doi.org/10.1038/nbt.2478
Sus scrofa	Domestic pig	0	0	0	0	0	0	Groenen MA, Archibald AL, Uenishi H, Tuggle CK, Takeuchi Y, Rothschild MF, Rogel-Gaillard C, Park C, Milan D, Megens HJ, Li S, Larkin DM, Kim H, Frantz LA, Caccamo M, Ahn H, Aken BL, Anselmo A, Anthon C, Auvil L, Badaoui B, Beattie CW, Bendixen C, Berman D, Blecha F, Blomberg J, Bolund L, Bosse M, Botti S, Bujie Z, Bystrom M, Capitanu B, Carvalho-Silva D, Chardon P, Chen C, Cheng R, Choi SH, Chow…		Analyses of pig genomes provide insight into porcine demography and evolution - PMC
Equus caballus	Horse	0	0	0	0	0	0	Cridland, J.A., Curley, E.Z., Wykes, M.N. et al. The mammalian PYHIN gene family: Phylogeny, evolution and expression. BMC Evol Biol 12, 140 (2012). https://doi.org/10.1186/1471-2148-12-140. https://link.springer.com/article/10.1186/1471-2148-12-140	Marco Guarneros, Octavio Sánchez-García, Margarita Martínez-Gómez, Lourdes Arteaga, The underexplored role of chemical communication in the domestic horse, Equus caballus, Journal of Veterinary Behabior, Volume 38, 2020, Pages 89-95, ISSN 1558-7878, https://doi.org/10.1016/j.jveb.2020.05.008. https://www.sciencedirect.com/science/article/pii/S1558787820300502	https://link.springer.com/article/10.1186/1471-2148-12-140	The underexplored role of chemical communication in the domestic horse, Equus caballus - ScienceDirect
Camelus dromedarius	Dromedary camel	0	0	0	0	0	0	Allouch, G. M., Mahmood, S. K., Sultan, G. A., & Salih, Q. M. (2025). Morphometrical, radiological and histochemical study of the internal olfactory bones in camels (Camelus dromedarius). Iraqi Journal of Veterinary Sciences, 39(3), 595–607.		Morphometrical, radiological and histochemical study of the internal olfactory bones in camels (Camelus dromedarius)
Loxodonta africana	African savanna elephant	0	0	0	0	0	0	Marc Tollis, Elliott Ferris, Michael S Campbell, Valerie K Harris, Shawn M Rupp, Tara M Harrison, Wendy K Kiso, Dennis L Schmitt, Michael M Garner, Christina Athena Aktipis, Carlo C Maley, Amy M Boddy, Mark Yandell, Christopher Gregg, Joshua D Schiffman, Lisa M Abegglen, Elephant Genomes Reveal Accelerated Evolution in Mechanisms Underlying Disease Defenses, Molecular Biology and Evolution, Volum…		Elephant Genomes Reveal Accelerated Evolution in Mechanisms Underlying Disease Defenses | Molecular Biology and Evolution | Oxford Academic
Ceratotherium simum	White rhinoceros	0	0	0	0	0	0	Wang G, Korody ML, Björn Brändl, Camilo Jose Hernandez-Toro, Rohrandt C, Hong K, et al. Genomic map of the functionally extinct northern white rhinoceros ( Ceratotherium simum cottoni ). Proceedings of the National Academy of Sciences. 2025 May 13;122(20).		https://www.pnas.org/doi/10.1073/pnas.2401207122
Ailuropoda melanoleuca	Giant panda	0	0	0	0	0	0	Li, R., Fan, W., Tian, G., Zhu, H., He, L., Cai, J., Huang, Q., Cai, Q., Li, B., Bai, Y., Zhang, Z., Zhang, Y., Wang, W., Li, J., Wei, F., Li, H., Jian, M., Li, J., Zhang, Z., & Nielsen, R. (2009). The sequence and de novo assembly of the giant panda genome. Nature, 463(7279), 311–317. https://doi.org/10.1038/nature08696
Oryctolagus cuniculus	European rabbit	0	0	0	0	0	0	Chen X, Yu C, Liu D, Zhong Q, Zhou J, Lin W, et al. Near telomere to telomere genome assembly of Chinese yellow rabbit (Oryctolagus cuniculus). Scientific Data. 2025 Nov 13;12(1).
Mus musculus	House mouse	0	0	0	0	0	0	Mouse Genome Sequencing Consortium. (2002). Initial sequencing and comparative analysis of the mouse genome. Nature, 420(6915), 520–562. https://doi.org/10.1038/nature01262
Rattus norvegicus	Norway rat	0	0	0	0	0	0	Cridland JA, Curley EZ, Wykes MN, Schroder K, Sweet MJ, Roberts TL, Ragan MA, Kassahn KS, Stacey KJ. The mammalian PYHIN gene family: phylogeny, evolution and expression. BMC Evol Biol. 2012 Aug 7;12:140. doi: 10.1186/1471-2148-12-140. PMID: 22871040; PMCID: PMC3458909. https://pmc.ncbi.nlm.nih.gov/articles/PMC3458909/	Rimbault M, Robin S, Vaysse A, Galibert F. RNA profiles of rat olfactory epithelia: individual and age related variations. BMC Genomics. 2009 Dec 2;10:572. doi: 10.1186/1471-2164-10-572. PMID: 19954510; PMCID: PMC2797534. https://pmc.ncbi.nlm.nih.gov/articles/PMC2797534/
Tursiops truncatus	Bottlenose dolphin	0	1	0	1	0	0	Magnus Wahlberg, Frants H. Jensen, Natacha Aguilar Soto, Kristian Beedholm, Lars Bejder, Cláudia Oliveira, Marianne Rasmussen, Malene Simon, Anne Villadsgaard, Peter T. Madsen; Source parameters of echolocation clicks from wild bottlenose dolphins (Tursiops aduncus and Tursiops truncatus). J. Acoust. Soc. Am. 1 October 2011; 130 (4): 2263–2274. https://doi.org/10.1121/1.3624822	Herman, L. M., Pack, A. A., & Hoffmann-Kuhnt, M. (1998). Seeing through sound: Dolphins (Tursiops truncatus) perceive the spatial structure of objects through echolocation. Journal of Comparative Psychology, 112(3), 292–305. https://doi.org/10.1037/0735-7036.112.3.292
Delphinus delphis	Common dolphin	0	0	0	1	0	0	Bruna Pagliani, Thiago O.S. Amorim, Franciele R. de Castro, Artur Andriolo, Sounds in common: Time-frequency as the classification parameters for pulsed sounds produced by Delphinus delphis, Behavioural Processes, Volume 221, 2024, 105091, ISSN 0376-6357, https://doi.org/10.1016/j.beproc.2024.105091.
Globicephala melas	Long-finned pilot whale	0	0	0	1	0	0	Jiajia Jiang, Xianquan Wang, Fajie Duan, Wei Liu, Lingran Bu, Fangyi Li, Chunyue Li, Zhongbo Sun, Shixiong Ma, Che Deng,Study of the relationship between pilot whale (Globicephala melas) behaviour and the ambiguity function of its sounds,Applied Acoustics,Volume 146,2019,Pages 31-37,ISSN 0003-682X, https://doi.org/10.1016/j.apacoust.2018.10.032.	Paula A. Olson, Pilot Whales: Globicephala melas and G. macrorhynchus, Editor(s): William F. Perrin, Bernd Würsig, J.G.M. Thewissen, Encyclopedia of Marine Mammals (Second Edition), Academic Press, 2009, Pages 847-852, ISBN 9780123735539, https://doi.org/10.1016/B978-0-12-373553-9.00197-8. (https://www.sciencedirect.com/science/article/pii/B9780123735539001978)
Kogia breviceps	Pygmy sperm whale	0	0	0	1	0	0	Brian E. Bloodworth, Daniel K. Odell, Kogia Breviceps (Cetacea: Kogiidae), Mammalian Species, Issue 819, 9 October 2008, Pages 1–12, https://doi.org/10.1644/819.1	Chloe E. Malinka, Pernille Tønnesen, Charlotte A. Dunn, Diane E. Claridge, Tess Gridley, Simon H. Elwen, Peter Teglberg Madsen; Echolocation click parameters and biosonar behaviour of the dwarf sperm whale (Kogia sima). J Exp Biol 15 March 2021; 224 (6): jeb240689. doi: https://doi.org/10.1242/jeb.240689
Orcinus orca	Killer whale	0	0	0	1	0	0	Barrett-Lennard, L. (1992). Echolocation in wild killer whales (Orcinus orca) (T). University of British Columbia. Retrieved from https://open.library.ubc.ca/collections/ubctheses/831/items/1.0086068	Whitlow W. L. Au, John K. B. Ford, John K. Horne, Kelly A. Newman Allman; Echolocation signals of free-ranging killer whales (Orcinus orca) and modeling of foraging for chinook salmon (Oncorhynchus tshawytscha). J. Acoust. Soc. Am. 1 February 2004; 115 (2): 901–909. https://doi.org/10.1121/1.1642628
Neophocaena asiaeorientalis	Yangtze finless porpoise	0	1	0	1	0	0	Chen, J., Liang, H., Lin, D., Zhang, J., Li, D., Ye, K., Lu, W., & Liu, K. (2024). Vocalization Pattern and Echolocation Signal Characteristics of Yangtze Finless Porpoise (Neophocaena asiaeorientalis asiaeorientalis) in Captivity. Fishes, 9(4), 119. https://doi.org/10.3390/fishes9040119	Fang L, Wang D, Li Y, Cheng Z, Pine MK, Wang K, et al. (2015) The Source Parameters of Echolocation Clicks from Captive and Free-Ranging Yangtze Finless Porpoises (Neophocaena asiaeorientalis asiaeorientalis). PLoS ONE 10(6): e0129143. https://doi.org/10.1371/journal.pone.0129143
Delphinapterus leucas	Beluga whale	0	1	0	1	0	0	Charles W. Turl, Debra J. Skaar, Whitlow W. Au; The echolocation ability of the beluga (Delphinapterus leucas) to detect targets in clutter. J. Acoust. Soc. Am. 1 February 1991; 89 (2): 896–901. https://doi.org/10.1121/1.1894651	Ridgway, S.H., Carder, D.A. (1988). Nasal Pressure and Sound Production in an Echolocating White Whale, Delphinapterus leucas . In: Nachtigall, P.E., Moore, P.W.B. (eds) Animal Sonar. NATO ASI Science, vol 156. Springer, Boston, MA. https://doi.org/10.1007/978-1-4684-7493-0_5
Sorex araneus	European shrew	0	0	0	1	0	0	FORSMAN, K.A. and MALMQUIST, M.G. (1988), Evidence for echolocation in the common shrew, Sorex araneus. Journal of Zoology, 216: 655-662. https://doi.org/10.1111/j.1469-7998.1988.tb02463.x	Chai, S., Tian, R., Rong, X., Li, G., Chen, B., Ren, W., Xu, S., & Yang, G. (2020). Evidence of Echolocation in the Common Shrew from Molecular Convergence with Other Echolocating Mammals. Zoological studies, 59, e4. https://doi.org/10.6620/ZS.2020.59-4
Sorex fumeus	smoky shrew	0	0	0	1	0	0	Marie-Laurence Cossette, Donald T Stewart, Aaron B A Shafer, Comparative Genomics of the World's Smallest Mammals Reveals Links to Echolocation, Metabolism, and Body Size Plasticity, Genome Biology and Evolution, Volume 16, Issue 11, November 2024, evae225, https://doi.org/10.1093/gbe/evae225
Phocoena phocoena	harbor porpoise	0	1	0	1	0	0	Anne Villadsgaard, Magnus Wahlberg, Jakob Tougaard; Echolocation signals of wild harbour porpoises, Phocoena phocoena. J Exp Biol 1 January 2007; 210 (1): 56–64. doi: https://doi.org/10.1242/jeb.02618	Ursula K. Verfuß, Lee A. Miller, Peter K. D. Pilz, Hans-Ulrich Schnitzler; Echolocation by two foraging harbour porpoises (Phocoena phocoena). J Exp Biol 15 March 2009; 212 (6): 823–834. doi: https://doi.org/10.1242/jeb.022137
Mesoplodon densirostris	Blainville's beaked whale	0	0	0	1	0	0	Madsen, P.T., de Soto, N.A., Arranz, P. et al. Echolocation in Blainville’s beaked whales (Mesoplodon densirostris). J Comp Physiol A 199, 451–469 (2013). https://doi.org/10.1007/s00359-013-0824-8	M. Johnson, P. T. Madsen, W. M. X. Zimmer, N. Aguilar de Soto, P. L. Tyack; Foraging Blainville's beaked whales (Mesoplodon densirostris)produce distinct click types matched to different phases of echolocation. J Exp Biol 15 December 2006; 209 (24): 5038–5050. doi: https://doi.org/10.1242/jeb.02596
Phocoena sinus	vaquita	0	1	0	1	0	0	Silber, G. K. (1991). Acoustic signals of the vaquita (Phocoena sinus). Aquatic Mammals, 17(3), 130-133.
Physeter catodon	Sperm whale	0	0	0	1	0	0	Morozov, V. P. (1976). Echolocation in whales and VA Kozak's hypothesis of acoustical vision in the sperm whale Physeter catodon. Neuroscience and Behavioral Physiology, 7(4), 328-333.	Pilleri, G. (1990). Adaptation to water and the evolution of echolocation in the Cetacea. Ethology Ecology & Evolution, 2(2), 135-163.
Monodon monoceros	Monodon monoceros (narwhal)	0	1	0	1	0	0	Jones, J. M., Frasier, K. E., Westdal, K. H., Ootoowak, A. J., Wiggins, S. M., & Hildebrand, J. A. (2022). Beluga (Delphinapterus leucas) and narwhal (Monodon monoceros) echolocation click detection and differentiation from long-term Arctic acoustic recordings. Polar Biology, 45(3), 449-463.	Marques, D. A. (2021). Echolocation click rates in narwhals (Monondon monoceros) as a conservation stepping-stone (Master's thesis, Universidade de Lisboa (Portugal)).
Lagenorhynchus albirostris	white-beaked dolphin	0	1	0	1	0	0	Mooney, T. A., Nachtigall, P. E., Taylor, K. A., Rasmussen, M. H., & Miller, L. A. (2009). Auditory temporal resolution of a wild white-beaked dolphin (Lagenorhynchus albirostris). Journal of Comparative Physiology A, 195(4), 375-384.	Mooney, T. A., Nachtigall, P. E., Taylor, K. A., Rasmussen, M. H., & Miller, L. A. (2009). Auditory temporal resolution of a wild white-beaked dolphin (Lagenorhynchus albirostris). Journal of Comparative Physiology A, 195(4), 375-384.
Marmota monax	Groundhog / woodchuck	0	0	0	0	1	0	Li H, Liu T, Chen W, Jain MR, Vatner DE, Vatner SF, et al. Proteomic Mechanisms of Cardioprotection during Mammalian Hibernation in Woodchucks, Marmota Monax. Journal of Proteome Research [Internet]. 2013 Aug 6 [cited 2026 Mar 18];12(9):4221–9. Available from: https://pmc.ncbi.nlm.nih.gov/articles/PMC4610724/
Peromyscus leucopus	white-footed mouse	0	0	0	0	1	0	Hill, R. W. (1975). Daily torpor in Peromyscus leucopus on an adequate diet. Comparative Biochemistry and Physiology Part A: Physiology, 51(2), 413–423. https://doi.org/10.1016/0300-9629(75)90389-8
Ictidomys tridecemlineatus	13-lined ground squirrel	0	0	0	0	1	0	James, R. S., Staples, J. F., Brown, J. C. L., Tessier, S. N., & Storey, K. B. (2013). The effects of hibernation on the contractile and biochemical properties of skeletal muscles in the thirteen-lined ground squirrel, Ictidomys tridecemlineatus. Journal of Experimental Biology. https://doi.org/10.1242/jeb.080663
Urocitellus parryii	Arctic ground squirrel	0	0	0	0	1	0	McLean, B. S. (2018). Urocitellus parryii (Rodentia: Sciuridae). Mammalian Species, 50(964), 84–99. https://doi.org/10.1093/mspecies/sey011
Meles meles	Eurasian badger	0	0	0	0	1	0	Stahl, Y., Grabowski, S., Bleckmann, A., Ralf Kühnemuth, Weidtkamp-Peters, S., Karine Gustavo Pinto, Kirschner, G. K., Schmid, J., Wink, R. H., Hülsewede, A., Suren Felekyan, Claus, & Simon, R. (2013). Moderation of Arabidopsis Root Stemness by CLAVATA1 and ARABIDOPSIS CRINKLY4 Receptor Kinase Complexes. Current Biology, 23(5), 362–371. https://doi.org/10.1016/j.cub.2013.01.045
Ursus maritimus	polar bear	0	0	0	0	1	0	Lennox AR, Goodship AE. Polar bears (Ursus maritimus), the most evolutionary advanced hibernators, avoid significant bone loss during hibernation. Comp Biochem Physiol A Mol Integr Physiol. 2008 Feb;149(2):203-8. doi: 10.1016/j.cbpa.2007.11.012. PMID: 18249018. https://pubmed.ncbi.nlm.nih.gov/18249018/	Charles T. Robbins, Claudia Lopez-Alfaro, Karyn D. Rode, Øivind Tøien, O. Lynne Nelson, Hibernation and seasonal fasting in bears: the energetic costs and consequences for polar bears, Journal of Mammalogy, Volume 93, Issue 6, 17 December 2012, Pages 1493–1503. https://academic.oup.com/jmammal/article/93/6/1493/912716
Marmota flaviventris	yellow-bellied marmot	0	0	0	0	1	0	French AR. Age-class differences in the pattern of hibernation in yellow-bellied marmots, Marmota flaviventris. Oecologia. 1990 Jan;82(1):93-96. doi: 10.1007/BF00318538. PMID: 28313142.		Age-class differences in the pattern of hibernation in yellow-bellied marmots, Marmota flaviventris - PubMed
Sciurus carolinensis	gray squirrel	0	0	0	0	1	0	Pereira ME, Aines J, Scheckter JL. TACTICS OF HETEROTHERMY IN EASTERN GRAY SQUIRRELS (SCIURUS CAROLINENSIS). Journal of Mammalogy. 2002 May;83(2):467–77.	https://academic.oup.com/jmammal/article/83/2/467/2373259
Mesocricetus auratus	Syrian hamster	0	0	0	0	1	0	Panuska JA, Wade NJ. Hibernation in Mesocricetus auratus. Journal of Mammalogy. 1958 May;39(2):298.	https://academic.oup.com/jmammal/article/39/2/298/849785?guestAccessKey=
Peromyscus maniculatus	Deer mouse	0	0	0	0	1	0	Tannenbaum MG, Pivorun EB. Differential effect of food restriction on the induction of daily torpor in Peromyscus maniculatus and P. leucopus. Journal of Thermal Biology. 1987 Jul;12(2):159–62.	https://www.sciencedirect.com/science/article/abs/pii/030645658790057X
Erinaceus europaeus	European hedgehog	0	0	0	0	1	0	South KE, Haynes K, Jackson AC. Hibernation Patterns of the European Hedgehog, Erinaceus europaeus, at a Cornish Rescue Centre. Animals. 2020 Aug 14;10(8):1418.	https://pmc.ncbi.nlm.nih.gov/articles/PMC7459883/
Peromyscus eremicus	cactus mouse	0	0	0	0	1	0	Macmillen RE. Aestivation in the cactus mouse, Peromyscus eremicus. Comparative Biochemistry and Physiology. 1965 Oct;16(2):227–48.	https://www.sciencedirect.com/science/article/abs/pii/0010406X65900629
Ursus americanus	American black bear	0	0	0	0	1	0	Toien O, Blake J, Edgar DM, Grahn DA, Heller HC, Barnes BM. Hibernation in Black Bears: Independence of Metabolic Suppression from Body Temperature. Science. 2011 Feb 17;331(6019):906–9.	https://pubmed.ncbi.nlm.nih.gov/21330544/
Ursus arctos	Brown bear	0	0	0	0	1	0	Welinder KG, Hansen R, Overgaard MT, Brohus M, Sønderkær M, von Bergen M, et al. Biochemical Foundations of Health and Energy Conservation in Hibernating Free-ranging Subadult Brown BearUrsus arctos. Journal of Biological Chemistry. 2016 Sep 8;291(43):22509–23.	https://www.sciencedirect.com/science/article/pii/S0021925820357203?utm_source=chatgpt.com
Peromyscus californicus	California deermouse	0	0	0	0	1	0	Tucker VA. Oxygen consumption, thermal conductance, and torpor in the California pocket mouse Perognathus californicus. J Cell Physiol. 1965 Jun;65(3):393-403. doi: 10.1002/jcp.1030650313. PMID: 5836969.
Tenrec ecaudatus	tailess tenrec	0	0	0	0	1	0	Treat MD, Scholer L, Barrett B, Khachatryan A, McKenna AJ, Reyes T, et al. Extreme physiological plasticity in a hibernating basoendothermic mammal, Tenrec ecaudatus. Journal of experimental biology. 2018 Jan 1;	https://journals.biologists.com/jeb/article/221/20/jeb185900/19670/Extreme-physiological-plasticity-in-a-hibernating
								‌
				‌		‌
							‌	‌
					‌	‌
						‌	‌
