# Supplementary material for: Statistical association of complete PYHIN gene family loss with flight and inverted roosting in bats
Source: Front Immunol. 2026 May 28;17:1791604. doi: 10.3389/fimmu.2026.1791604 (PMC13253634; doi:10.3389/fimmu.2026.1791604)
Supplement: Supplementary file 6 [file Table5.xlsx]

## Sheet: Sheet 1
predictor	response	term	Estimate	StdErr	z.value	lowerbootCI	upperbootCI	p.value	logLik	Penalized_logLik	alpha	tree_height	t_half	p_adj_holm	p_adj_hochberg	p_adj_hommel	p_adj_bonferroni	p_adj_BH	p_adj_BY	p_adj_fdr
Flight	PYHIN_loss	(Intercept)	-4.56736	1.4341	-3.18482	-4.8009	0.00805937	0.00144846	-0.979551	-1.71816	0.253549	87.0716	2.73378
Flight	PYHIN_loss	Flight	8.41622	2.04614	4.11322	-0.177942	8.41622	3.9017e-05	-0.979551	-1.71816	0.253549	87.0716	2.73378	0.000312136	0.000273119	0.000273119	0.000312136	0.000156068	0.00042417	0.000156068
Echolocation	PYHIN_loss	(Intercept)	-0.10365	1.88529	-0.0549782	-3.99796	3.12074	0.956156	-6.77677	-6.15951	0.00079781	87.0716	868.813
Echolocation	PYHIN_loss	Echolocation	0.000334251	0.286313	0.00116743	-1.44551	0.956123	0.999069	-6.77677	-6.15951	0.00079781	87.0716	868.813	1	0.999784	0.999784	1	0.999784	1	0.999784
Hibernation	PYHIN_loss	(Intercept)	-0.106393	1.92268	-0.0553359	-3.0703	1.24205	0.955871	-6.90404	-5.64693	0.000538297	87.0716	1287.67
Hibernation	PYHIN_loss	Hibernation	4.011e-05	0.148013	0.000270989	-0.200245	0.252436	0.999784	-6.90404	-5.64693	0.000538297	87.0716	1287.67	1	0.999784	0.999784	1	0.999784	1	0.999784
Upside down roosting	PYHIN_loss	(Intercept)	-4.56736	1.4341	-3.18482	-4.61326	-0.055695	0.00144846	-0.979551	-1.71816	0.253549	87.0716	2.73378
Upside down roosting	PYHIN_loss	`Upside down roosting`	8.41622	2.04614	4.11322	-0.166525	8.41622	3.9017e-05	-0.979551	-1.71816	0.253549	87.0716	2.73378	0.000312136	0.000273119	0.000273119	0.000312136	0.000156068	0.00042417	0.000156068
Flight	OR_loss	(Intercept)	-2.18798	1.06482	-2.05479	-3.7614	-0.402471	0.0398995	-22.6557	-22.5924	0.0154613	87.0716	44.831
Flight	OR_loss	Flight	0.950997	1.11116	0.855858	-0.42092	2.89957	0.392076	-22.6557	-22.5924	0.0154613	87.0716	44.831	1	0.999784	0.999784	1	0.627322	1	0.627322
Echolocation	OR_loss	(Intercept)	-4.06988	1.40359	-2.89963	-19.2086	0	0.00373602	-21.5867	-21.3474	0.0227802	87.0716	30.4276
Echolocation	OR_loss	Echolocation	3.45352	1.45028	2.38128	0	18.7278	0.0172524	-21.5867	-21.3474	0.0227802	87.0716	30.4276	0.103515	0.103515	0.103515	0.13802	0.0460065	0.125039	0.0460065
Hibernation	OR_loss	(Intercept)	-0.00965835	1.45	-0.00666091	-2.49103	2.75075	0.994685	-24.0721	-23.5955	0.00374052	87.0716	185.308
Hibernation	OR_loss	Hibernation	-0.281426	0.437204	-0.643695	-2.14771	0.482534	0.519773	-24.0721	-23.5955	0.00374052	87.0716	185.308	1	0.999784	0.999784	1	0.693031	1	0.693031
Upside down roosting	OR_loss	(Intercept)	-2.18798	1.06482	-2.05479	-4.18313	-0.391488	0.0398995	-22.6557	-22.5924	0.0154613	87.0716	44.831
Upside down roosting	OR_loss	`Upside down roosting`	0.950997	1.11116	0.855858	-0.496853	3.08558	0.392076	-22.6557	-22.5924	0.0154613	87.0716	44.831	1	0.999784	0.999784	1	0.627322	1	0.627322
